# Supplementary material for: Genome-Wide Identification, Evolution and Expression Analysis of GRAS Transcription Factor Gene Family Under Viral Stress in Nicotiana benthamiana
Source: Plants (Basel). 2025 Jul 25;14(15):2295. doi: 10.3390/plants14152295 (PMC12348890; doi:10.3390/plants14152295)
Supplement: Supplementary file 1 [file plants-14-02295-s001.zip]

Archive with 5 entries (5 files):
- Fig S1.jpg
- Fig S2.png
- Fig S3.jpg
- Table S1.xlsx
- Table S2.xlsx
