# Supplementary material for: Genome-Wide Identification, Evolution and Expression Analysis of GRAS Transcription Factor Gene Family Under Viral Stress in Nicotiana benthamiana
Source: Plants (Basel). 2025 Jul 25;14(15):2295. doi: 10.3390/plants14152295 (PMC12348890; doi:10.3390/plants14152295)
Supplement: Supplementary file 1 [file plants-14-02295-s001.zip › Table S1.xlsx]

## Sheet: Sheet1
Table S1. Detailed information of the putative GRAS in Nicotiana benthamiana
Gene name	Gene ID	mRNA ID	Chr	Gene Location		No.Amino acid	Protein M.W(kDa)	pI	Intron Number	Exon Number	Subcellular Location
NbGRAS1	Nbe01g06010	Nbe01g06010.1	Chr01	16389598	16391871	758	83.18	5.6	0	1	nucleus
NbGRAS2	Nbe01g14020	Nbe01g14020.1	Chr01	40115426	40117366	647	73.3899	5.97	0	1	nucleus
NbGRAS3	Nbe02g22280	Nbe02g22280.1	Chr02	76018634	76022901	583	65.0223	5.81	2	1	nucleus
NbGRAS4	Nbe02g29470	Nbe02g29470.1	Chr02	109492935	109496466	746	84.2062	5.68	0	1	nucleus
NbGRAS5	Nbe03g11040	Nbe03g11040.1	Chr03	57874848	57876209	454	50.9784	5.42	0	1	nucleus
NbGRAS6	Nbe03g11290	Nbe03g11290.1	Chr03	59103585	59105917	513	58.1177	5.56	0	1	nucleus
NbGRAS7	Nbe03g22820	Nbe03g22820.1	Chr03	103420580	103422394	605	66.1454	5.04	0	1	nucleus
NbGRAS8	Nbe03g22990	Nbe03g22990.1	Chr03	104057334	104059537	543	60.3113	5.43	0	1	nucleus
NbGRAS9	Nbe04g18790	Nbe04g18790.1	Chr04	72428145	72429317	391	43.3799	4.64	0	1	nucleus
NbGRAS10	Nbe04g18840	Nbe04g18840.1	Chr04	72531929	72533969	515	57.2953	4.61	0	1	nucleus
NbGRAS11	Nbe04g19290	Nbe04g19290.1	Chr04	73932963	73934646	446	49.685	5.07	2	3	nucleus
NbGRAS12	Nbe04g28300	Nbe04g28300.1	Chr04	117234589	117236130	514	58.2029	5.63	0	1	nucleus
NbGRAS13	Nbe04g28630	Nbe04g28630.1	Chr04	119307168	119308529	454	50.9013	5.5	0	1	nucleus
NbGRAS14	Nbe04g31640	Nbe04g31640.1	Chr04	137473977	137475149	391	44.0585	6.02	0	1	nucleus
NbGRAS15	Nbe05g18960	Nbe05g18960.1	Chr05	88783827	88785689	621	68.3431	6.41	0	1	nucleus
NbGRAS16	Nbe05g24100	Nbe05g24100.1	Chr05	104430531	104432122	503	55.8938	6.13	1	2	nucleus
NbGRAS17	Nbe05g24110	Nbe05g24110.1	Chr05	104497759	104499522	588	64.3064	5.13	0	1	nucleus
NbGRAS18	Nbe05g34580	Nbe05g34580.1	Chr05	130977391	130979004	538	60.4928	5.68	0	1	nucleus
NbGRAS19	Nbe06g16660	Nbe06g16660.1	Chr06	64392924	64394864	647	70.9026	6.58	0	1	nucleus
NbGRAS20	Nbe06g22080	Nbe06g22080.1	Chr06	81824374	81825957	528	58.9544	6.49	0	1	nucleus
NbGRAS21	Nbe06g22090	Nbe06g22090.1	Chr06	81829668	81832079	568	62.2962	4.87	0	1	nucleus
NbGRAS22	Nbe06g26420	Nbe06g26420.1	Chr06	94202204	94203822	486	54.9748	5.37	1	2	nucleus
NbGRAS23	Nbe06g37020	Nbe06g37020.1	Chr06	133869407	133870557	355	38.6566	4.85	1	2	nucleus
NbGRAS24	Nbe06g37030	Nbe06g37030.1	Chr06	133988718	133991182	567	61.879	5.09	0	1	nucleus
NbGRAS25	Nbe06g38740	Nbe06g38740.2	Chr06	140069463	140073891	543	60.7256	5.63	1	1	nucleus
NbGRAS26	Nbe07g01500	Nbe07g01500.1	Chr07	4082116	4083750	545	60.5182	6.04	0	1	nucleus
NbGRAS27	Nbe07g02580	Nbe07g02580.1	Chr07	7440426	7445066	745	84.1142	6.24	3	1	nucleus
NbGRAS28	Nbe07g09660	Nbe07g09660.6	Chr07	34944458	34948422	566	63.4185	5.11	1	1	nucleus
NbGRAS29	Nbe07g10830	Nbe07g10830.1	Chr07	39024501	39025904	468	53.383	6.23	0	1	nucleus
NbGRAS30	Nbe07g11470	Nbe07g11470.1	Chr07	42526418	42527938	507	55.9808	5.19	0	1	nucleus
NbGRAS31	Nbe07g24970	Nbe07g24970.1	Chr07	102826615	102830355	522	58.4754	6.36	1	1	nucleus
NbGRAS32	Nbe07g26380	Nbe07g26380.1	Chr07	110740254	110741549	432	48.6335	5.39	0	1	nucleus
NbGRAS33	Nbe08g11750	Nbe08g11750.1	Chr08	47247764	47251890	800	87.1814	5.92	1	2	nucleus
NbGRAS34	Nbe08g13560	Nbe08g13560.1	Chr08	54661481	54664127	770	87.5486	5.96	2	3	nucleus
NbGRAS35	Nbe08g18760	Nbe08g18760.1	Chr08	72218564	72222113	744	83.6665	6.01	2	1	nucleus
NbGRAS36	Nbe08g20130	Nbe08g20130.1	Chr08	76288260	76289729	490	54.5339	6.44	0	1	nucleus
NbGRAS37	Nbe08g25860	Nbe08g25860.2	Chr08	99728621	99733373	566	63.3583	5.1	2	1	nucleus
NbGRAS38	Nbe08g28000	Nbe08g28000.1	Chr08	108336292	108337497	402	45.6581	6.29	0	1	nucleus
NbGRAS39	Nbe08g28930	Nbe08g28930.1	Chr08	113030389	113031909	507	56.3864	5.15	0	1	nucleus
NbGRAS40	Nbe09g11430	Nbe09g11430.1	Chr09	51450920	51459305	545	60.4326	6.08	1	1	nucleus
NbGRAS41	Nbe09g15140	Nbe09g15140.1	Chr09	66301399	66306726	518	57.5898	5.39	1	1	nucleus
NbGRAS42	Nbe09g17860	Nbe09g17860.1	Chr09	75563638	75570109	617	69.9603	9.09	2	1	nucleus
NbGRAS43	Nbe09g22010	Nbe09g22010.1	Chr09	90518681	90521564	623	68.6586	5.59	1	1	nucleus
NbGRAS44	Nbe09g22020	Nbe09g22020.1	Chr09	90527365	90530277	715	78.2701	5.71	2	1	nucleus
NbGRAS45	Nbe09g31150	Nbe09g31150.1	Chr09	129340676	129342715	680	75.3867	5.86	0	1	nucleus
NbGRAS46	Nbe10g23910	Nbe10g23910.1	Chr10	96210623	96214466	750	84.7318	5.55	1	1	nucleus
NbGRAS47	Nbe10g30920	Nbe10g30920.2	Chr10	125738124	125741583	583	64.7441	6.12	2	1	nucleus
NbGRAS48	Nbe12g21390	Nbe12g21390.1	Chr12	103719958	103721586	543	61.3341	5.21	0	1	nucleus
NbGRAS49	Nbe12g31600	Nbe12g31600.1	Chr12	152454530	152457711	753	82.7386	5.63	0	1	nucleus
NbGRAS50	Nbe12g37940	Nbe12g37940.1	Chr12	175317311	175319341	677	75.0513	5.63	0	1	nucleus
NbGRAS51	Nbe13g15050	Nbe13g15050.2	Chr13	69149465	69152358	714	78.1158	5.63	1	1	nucleus
NbGRAS52	Nbe13g15060	Nbe13g15060.1	Chr13	69170796	69173687	625	68.9939	5.69	1	1	nucleus
NbGRAS53	Nbe13g19710	Nbe13g19710.1	Chr13	90477345	90479602	731	82.3363	5.93	1	2	nucleus
NbGRAS54	Nbe13g27210	Nbe13g27210.1	Chr13	127296078	127297301	408	46.3455	7.85	0	1	nucleus
NbGRAS55	Nbe13g28730	Nbe13g28730.1	Chr13	133775610	133778525	549	61.4334	5.49	1	1	nucleus
NbGRAS56	Nbe13g30420	Nbe13g30420.1	Chr13	140729662	140733294	584	65.2359	6.69	1	1	nucleus
NbGRAS57	Nbe14g02910	Nbe14g02910.2	Chr14	13906319	13909554	548	60.8456	5.41	1	1	nucleus
NbGRAS58	Nbe14g07370	Nbe14g07370.2	Chr14	29062881	29066740	568	63.3007	5.14	1	1	nucleus
NbGRAS59	Nbe14g14570	Nbe14g14570.1	Chr14	60146184	60149762	584	64.8496	7.05	1	1	nucleus
NbGRAS60	Nbe14g18830	Nbe14g18830.1	Chr14	77641685	77642989	435	47.7353	5.37	0	1	nucleus
NbGRAS61	Nbe14g26940	Nbe14g26940.1	Chr14	117625097	117626269	391	43.8651	6.03	0	1	nucleus
NbGRAS62	Nbe14g28330	Nbe14g28330.1	Chr14	125260240	125261931	564	61.981	4.93	0	1	nucleus
NbGRAS63	Nbe14g28340	Nbe14g28340.1	Chr14	125300635	125303002	562	61.7968	4.93	0	1	nucleus
NbGRAS64	Nbe14g33000	Nbe14g33000.2	Chr14	148381386	148385186	543	60.7386	5.72	1	1	nucleus
NbGRAS65	Nbe14g33040	Nbe14g33040.1	Chr14	148464876	148466838	543	60.7386	5.72	0	1	nucleus
NbGRAS66	Nbe15g09810	Nbe15g09810.1	Chr15	41103564	41108151	819	89.274	6.09	1	2	nucleus
NbGRAS67	Nbe16g02880	Nbe16g02880.1	Chr16	12164371	12165675	435	47.9786	5.36	0	1	nucleus
NbGRAS68	Nbe16g04720	Nbe16g04720.1	Chr16	19914183	19917960	522	58.1753	6.39	1	1	nucleus
NbGRAS69	Nbe16g06060	Nbe16g06060.1	Chr16	27551828	27553136	405	45.6842	5.49	1	2	nucleus
NbGRAS70	Nbe17g01330	Nbe17g01330.1	Chr17	3242224	3247099	874	99.4359	7.39	2	3	nucleus
NbGRAS71	Nbe17g04390	Nbe17g04390.1	Chr17	15807971	15809503	511	57.274	5.99	0	1	nucleus
NbGRAS72	Nbe17g09950	Nbe17g09950.1	Chr17	42472932	42474775	433	48.8442	7.18	1	2	nucleus
NbGRAS73	Nbe17g25210	Nbe17g25210.1	Chr17	117621362	117621925	188	20.7952	9.24	0	1	nucleus
NbGRAS74	Nbe17g31240	Nbe17g31240.1	Chr17	146257916	146260548	473	53.2251	5.96	0	1	nucleus
NbGRAS75	Nbe18g00890	Nbe18g00890.1	Chr18	5163166	5165950	472	53.1349	6.23	0	1	nucleus
NbGRAS76	Nbe18g01180	Nbe18g01180.1	Chr18	7223106	7224420	394	43.4527	6.06	1	2	nucleus
NbGRAS77	Nbe18g11150	Nbe18g11150.2	Chr18	56175786	56179483	754	85.4312	5.7	3	1	nucleus
NbGRAS78	Nbe18g24300	Nbe18g24300.1	Chr18	107610424	107613922	714	78.4664	5.45	1	2	nucleus
NbGRAS79	Nbe18g32840	Nbe18g32840.1	Chr18	135904515	135906149	545	60.4345	5.45	0	1	nucleus
NbGRAS80	Nbe18g33120	Nbe18g33120.1	Chr18	137335130	137337511	603	65.7628	4.85	0	1	nucleus
NbGRAS81	Nbe19g11470	Nbe19g11470.1	Chr19	44985521	44986750	410	46.6091	5.73	0	1	nucleus
NbGRAS82	Nbe19g11480	Nbe19g11480.1	Chr19	44990088	44991317	410	46.7182	5.55	0	1	nucleus
NbGRAS83	Nbe19g33490	Nbe19g33490.1	Chr19	157735059	157737182	708	80.0242	5.45	0	1	nucleus
