# Supplementary material for: Genome-Wide Identification, Evolution and Expression Analysis of GRAS Transcription Factor Gene Family Under Viral Stress in Nicotiana benthamiana
Source: Plants (Basel). 2025 Jul 25;14(15):2295. doi: 10.3390/plants14152295 (PMC12348890; doi:10.3390/plants14152295)
Supplement: Supplementary file 1 [file plants-14-02295-s001.zip › Table S2.xlsx]

## Sheet: Sheet1
	Table S2 The primers used in this study
	Primer name	Primer sequence (5' to 3')	Descriptions
	TY CP-F	CCCTCAAAGCTCTATGGCAATCGG	RT-qPCR of TYLCV CP gene
	TY CP-R	CAGTGACGTCTGTGGAACCCTC
	Ba CP-F	GAGGAGTTGGCAGAACCCAA	RT-qPCR of BaMV CP gene
	Ba CP-R	TGTTTGGCACGTTTGCTGAG
	q-25S-rRNA-F	ATAACCGCATCAGGTCTCCA	RT-qPCR of 25S-rRNA gene
	q-25S-rRNA-R	CCGAAGTTACGGATCCATTT
	NbActin-F	AGGCTGTTCTTTCCCTCTATGC	RT-qPCR of NbActin
	NbActin-R	CAACTTCTCCTTCACATCCCTAAC
	qNbGRAS3-F	TGTTCCCTCTAGCAATCTGA	RT-qPCR of NbGRAS3
	qNbGRAS3-R	CCCTTCTACAATGTAAGCACC
	qNbGRAS7-F	CGGTGTCAATCCGTTATG	RT-qPCR of NbGRAS7
	qNbGRAS7-R	CTGAAATGGGTCGGTAAA
	qNbGRAS8-F	GATTGGGATTCTTTGACGAG	RT-qPCR of NbGRAS8
	qNbGRAS8-R	TGATTGAAATTGCTGAGGGA
	qNbGRAS10-F	AATGGCGAGTGAAGATGA	RT-qPCR of NbGRAS10
	qNbGRAS10-R	GAGGTGGAAATGAGTGGG
	qNbGRAS15-F	CCACCCGACGAACAAGAT	RT-qPCR of NbGRAS15
	qNbGRAS15-R	TTCAGCTCAACGCCGATA
	qNbGRAS24-F	ACAAGAAGCGAATCATAACG	RT-qPCR of NbGRAS24
	qNbGRAS24-R	TCTCCCTAAATACACCTCAGACAT
	qNbGRAS41-F	GATGAAGCCATGACAAACG	RT-qPCR of NbGRAS41
	qNbGRAS41-R	CCCACTAGGTCTACGAGCA
	qNbGRAS44-F	TGTGGTGCTCAATGGTCC	RT-qPCR of NbGRAS44
	qNbGRAS44-R	TGCCAATCTCAACGGAGT
	qNbGRAS46-F	GGGGATACCACCGAGATT	RT-qPCR of NbGRAS46
	qNbGRAS46-R	ACCCAACACGAGCTACCA
	qNbGRAS51-F	ATTGCCTAAAGTTCCATTCT	RT-qPCR of NbGRAS51
	qNbGRAS51-R	TTACCATTACCACCACCAG
	qNbGRAS65-F	GATTCATTGCCTGCTACTG	RT-qPCR of NbGRAS65
	qNbGRAS65-R	CAGGCAATGAATCCAGAGTGAA
	qNbGRAS68-F	GATGTTCGCCAATCCTCT	RT-qPCR of NbGRAS68
	qNbGRAS68-R	TACGGTTTCCAATTCCTTTA
	Note: a BamHI site in bold. b SmaI site in bold.
